# Supplementary material for: Analysis of the Fungal Diversity and Community Structure in Sichuan Dark Tea During Pile-Fermentation
Source: Front Microbiol. 2021 Aug 5;12:706714. doi: 10.3389/fmicb.2021.706714 (PMC8375752; doi:10.3389/fmicb.2021.706714)
Supplement: Supplementary file 1 [file Data_Sheet_1.zip]

Archive with 3 entries (3 files):
- Figure S1.docx
- Table S1.docx
- Table S2.xlsx
