# Supplementary material for: Analysis of the Fungal Diversity and Community Structure in Sichuan Dark Tea During Pile-Fermentation
Source: Front Microbiol. 2021 Aug 5;12:706714. doi: 10.3389/fmicb.2021.706714 (PMC8375752; doi:10.3389/fmicb.2021.706714)
Supplement: Supplementary file 1 [file Data_Sheet_1.zip › Table S2.xlsx]

## Sheet: OTU表
Domain	Kingdom	Phylum	Class	Order	Family	Genus	Species	OTU	FS1_1	FS1_2	FS1_3	FS2_1	FS2_2	FS2_3	FS3_1	FS3_2	FS3_3	FS4_1	FS4_2	FS4_3	Y_1	Y_2	Y_3	SUM
Eukaryota	Fungi	Ascomycota	Saccharomycetes	Saccharomycetales	Phaffomycetaceae	Wickerhamomyces	Wickerhamomyces_onychis	OTU231	0	0	1	0	0	0	0	1	0	14	0	0	0	0	1	17
Eukaryota	Fungi	Ascomycota	Sordariomycetes	Sordariales	Helminthosphaeriaceae	Endophragmiella	Endophragmiella_constricta	OTU291	0	0	0	0	0	0	0	0	0	0	0	0	0	0	3	3
Eukaryota	Fungi	Ascomycota	Saccharomycetes	Saccharomycetales	Phaffomycetaceae	Wickerhamomyces	Wickerhamomyces_onychis	OTU235	0	0	0	0	0	0	0	0	0	0	1	0	0	0	0	1
Eukaryota	Fungi	Ascomycota	Eurotiomycetes	Eurotiales	Aspergillaceae	Aspergillus	unclassified_Aspergillus	OTU171	0	0	0	0	0	0	1	0	0	0	0	0	0	0	0	1
Eukaryota	Fungi	Ascomycota	Eurotiomycetes	Eurotiales	Aspergillaceae	Aspergillus	Aspergillus_penicillioides	OTU238	0	0	0	0	0	0	0	0	0	0	0	0	1	3	4	8
Eukaryota	Fungi	Ascomycota	Sordariomycetes	Hypocreales	Hypocreales_fam_Incertae_sedis	Acremonium	Acremonium_sclerotigenum	OTU53	0	0	0	3	0	0	0	0	0	0	0	0	0	0	0	3
Eukaryota	Fungi	Basidiomycota	unclassified_Basidiomycota	unclassified_Basidiomycota	unclassified_Basidiomycota	unclassified_Basidiomycota	unclassified_Basidiomycota	OTU295	0	0	0	0	0	0	0	0	0	0	0	0	5	17	17	39
Eukaryota	Fungi	Ascomycota	Dothideomycetes	Capnodiales	Neodevriesiaceae	Neodevriesia	unclassified_Neodevriesia	OTU184	0	0	0	0	7	0	0	0	0	0	0	0	0	0	0	7
Eukaryota	Fungi	unclassified_Fungi	unclassified_Fungi	unclassified_Fungi	unclassified_Fungi	unclassified_Fungi	unclassified_Fungi	OTU106	0	0	0	3	0	0	0	0	0	0	0	0	0	0	0	3
Eukaryota	Fungi	Ascomycota	Dothideomycetes	Pleosporales	Didymellaceae	Leptosphaerulina	unclassified_Leptosphaerulina	OTU306	0	0	0	14	0	0	0	0	0	0	0	0	2	7	5	28
Eukaryota	Fungi	unclassified_Fungi	unclassified_Fungi	unclassified_Fungi	unclassified_Fungi	unclassified_Fungi	unclassified_Fungi	OTU268	0	0	0	0	0	0	0	0	0	0	0	0	8	0	0	8
Eukaryota	Fungi	Ascomycota	Saccharomycetes	Saccharomycetales	Trichomonascaceae	Blastobotrys	Blastobotrys_malaysiensis	OTU313	0	0	0	0	0	0	0	0	0	0	0	0	0	1	13	14
Eukaryota	Fungi	Ascomycota	Eurotiomycetes	Eurotiales	Aspergillaceae	Penicillium	Penicillium_olsonii	OTU189	0	0	0	0	0	0	0	0	0	0	0	0	0	0	1	1
Eukaryota	Fungi	Ascomycota	Eurotiomycetes	Eurotiales	Aspergillaceae	Aspergillus	Aspergillus_caesiellus	OTU232	0	0	0	2	13	0	0	0	0	0	0	0	0	1	0	16
Eukaryota	Fungi	Ascomycota	Saccharomycetes	Saccharomycetales	Phaffomycetaceae	Cyberlindnera	Cyberlindnera_rhodanensis	OTU274	0	0	0	0	0	0	0	0	0	0	0	0	0	58	1	59
Eukaryota	Fungi	Ascomycota	Sordariomycetes	Sordariales	Chaetomiaceae	Chaetomium	unclassified_Chaetomium	OTU117	0	0	0	12	0	0	0	0	0	0	0	0	0	0	0	12
Eukaryota	Fungi	Basidiomycota	Microbotryomycetes	Sporidiobolales	Sporidiobolaceae	Rhodotorula	Rhodotorula_mucilaginosa	OTU200	0	0	0	1	0	0	0	0	0	2	0	0	0	0	0	3
Eukaryota	Fungi	Ascomycota	Leotiomycetes	Thelebolales	Pseudeurotiaceae	Pseudogymnoascus	Pseudogymnoascus_sp	OTU84	0	0	0	5	0	0	0	0	0	0	0	0	0	0	0	5
Eukaryota	Fungi	Ascomycota	Eurotiomycetes	Eurotiales	Aspergillaceae	Aspergillus	Aspergillus_cibarius	OTU203	497	363	2458	102	778	101	34	41	120	143	0	2	20	83	419	5161
Eukaryota	Fungi	Ascomycota	Saccharomycetes	Saccharomycetales	Phaffomycetaceae	Cyberlindnera	Cyberlindnera_jadinii	OTU246	0	0	0	0	0	0	0	0	0	0	0	0	0	1	0	1
Eukaryota	Fungi	Rozellomycota	Rozellomycotina_cls_Incertae_sedis	Branch02	unclassified_Branch02	unclassified_Branch02	Branch02_sp	OTU55	0	0	0	23	0	0	0	0	0	0	0	0	0	0	0	23
Eukaryota	Fungi	Ascomycota	Eurotiomycetes	Eurotiales	Aspergillaceae	Aspergillus	unclassified_Aspergillus	OTU161	0	0	0	0	1	0	4	9	1	0	0	0	0	0	0	15
Eukaryota	Fungi	Ascomycota	Sordariomycetes	Trichosphaeriales	Trichosphaeriaceae	Nigrospora	Nigrospora_oryzae	OTU71	0	0	0	7	0	0	0	0	0	0	0	0	1	1	3	12
Eukaryota	Fungi	Ascomycota	Eurotiomycetes	Eurotiales	Aspergillaceae	Aspergillus	unclassified_Aspergillus	OTU12	0	0	1	0	0	0	0	0	0	2	0	0	0	0	0	3
Eukaryota	Fungi	Basidiomycota	Agaricomycetes	Agaricales	Mycenaceae	unclassified_Mycenaceae	Mycenaceae_sp	OTU31	0	0	0	64	0	0	0	0	0	0	0	0	0	0	0	64
Eukaryota	Fungi	Ascomycota	Eurotiomycetes	Eurotiales	Aspergillaceae	Monascus	Monascus_pilosus	OTU187	0	0	0	1	0	0	0	0	0	0	0	0	0	0	0	1
Eukaryota	Fungi	Ascomycota	Sordariomycetes	Hypocreales	Nectriaceae	Neocosmospora	Neocosmospora_rubicola	OTU174	0	0	0	174	0	0	0	0	0	0	0	0	0	0	0	174
Eukaryota	Fungi	Ascomycota	Dothideomycetes	Pleosporales	Didymosphaeriaceae	Pseudopithomyces	Pseudopithomyces_chartarum	OTU307	0	0	0	0	0	0	0	0	0	0	0	0	0	0	3	3
Eukaryota	Fungi	Ascomycota	Eurotiomycetes	Eurotiales	Aspergillaceae	Aspergillus	unclassified_Aspergillus	OTU160	0	1	0	11	0	6	21	21	3	1	1	38	0	0	0	103
Eukaryota	Fungi	Ascomycota	Dothideomycetes	Pleosporales	Didymellaceae	Epicoccum	Epicoccum_nigrum	OTU284	0	0	0	16	0	0	0	0	0	0	0	0	1	185	9	211
Eukaryota	Fungi	Ascomycota	Sordariomycetes	Hypocreales	Nectriaceae	Gibberella	Gibberella_avenacea	OTU122	0	0	0	13	0	0	0	0	0	0	0	0	0	2	0	15
Eukaryota	Fungi	Ascomycota	Sordariomycetes	Hypocreales	unclassified_Hypocreales	unclassified_Hypocreales	unclassified_Hypocreales	OTU140	0	0	0	0	3	0	0	0	0	0	1	0	0	0	0	4
Eukaryota	Fungi	Ascomycota	Sordariomycetes	unclassified_Sordariomycetes	unclassified_Sordariomycetes	unclassified_Sordariomycetes	unclassified_Sordariomycetes	OTU47	0	0	0	4	0	0	0	0	0	0	0	0	0	0	0	4
Eukaryota	Fungi	Ascomycota	Leotiomycetes	Helotiales	Myxotrichaceae	Oidiodendron	Oidiodendron_rhodogenum	OTU66	0	0	0	2	0	0	0	0	0	0	0	0	0	0	0	2
Eukaryota	Fungi	Rozellomycota	Rozellomycotina_cls_Incertae_sedis	GS11	unclassified_GS11	unclassified_GS11	GS11_sp	OTU108	0	0	0	3	0	0	0	0	0	0	0	0	0	0	0	3
Eukaryota	Fungi	Ascomycota	Eurotiomycetes	Eurotiales	Trichocomaceae	Thermomyces	Thermomyces_lanuginosus	OTU261	0	0	0	0	0	0	1	0	0	1	4	0	8	0	0	14
Eukaryota	Fungi	Ascomycota	Eurotiomycetes	Eurotiales	Aspergillaceae	Penicillium	unclassified_Penicillium	OTU148	0	0	0	0	0	0	0	0	0	2	0	0	0	0	0	2
Eukaryota	Fungi	Ascomycota	Dothideomycetes	Pleosporales	Phaeosphaeriaceae	Setophoma	Setophoma_sp	OTU130	0	0	0	6	0	0	0	0	0	0	0	0	0	0	0	6
Eukaryota	Fungi	Rozellomycota	unclassified_Rozellomycota	unclassified_Rozellomycota	unclassified_Rozellomycota	unclassified_Rozellomycota	unclassified_Rozellomycota	OTU87	0	0	0	2	0	0	0	0	0	0	0	0	0	0	0	2
Eukaryota	Fungi	unclassified_Fungi	unclassified_Fungi	unclassified_Fungi	unclassified_Fungi	unclassified_Fungi	unclassified_Fungi	OTU20	0	0	0	2	0	0	0	0	0	0	0	0	0	0	0	2
Eukaryota	Fungi	Ascomycota	Sordariomycetes	Sordariales	Lasiosphaeriaceae	unclassified_Lasiosphaeriaceae	unclassified_Lasiosphaeriaceae	OTU17	0	0	0	4	0	0	0	0	0	0	0	0	0	0	0	4
Eukaryota	Fungi	Basidiomycota	Pucciniomycetes	unclassified_Pucciniomycetes	unclassified_Pucciniomycetes	unclassified_Pucciniomycetes	unclassified_Pucciniomycetes	OTU151	0	0	0	0	0	0	0	0	0	5	0	0	0	0	0	5
Eukaryota	Fungi	unclassified_Fungi	unclassified_Fungi	unclassified_Fungi	unclassified_Fungi	unclassified_Fungi	unclassified_Fungi	OTU23	0	0	0	4	0	0	0	0	0	0	0	0	0	0	0	4
Eukaryota	Fungi	Ascomycota	Eurotiomycetes	Eurotiales	Trichocomaceae	Thermomyces	Thermomyces_lanuginosus	OTU234	0	0	3	5	16	0	8139	23	885	15445	27781	1589	46809	0	0	100695
Eukaryota	Fungi	Basidiomycota	Agaricomycetes	Agaricales	Omphalotaceae	Lentinula	Lentinula_edodes	OTU85	0	0	0	277	0	0	0	0	0	0	0	0	0	0	0	277
Eukaryota	Fungi	Ascomycota	Archaeorhizomycetes	unclassified_Archaeorhizomycetes	unclassified_Archaeorhizomycetes	unclassified_Archaeorhizomycetes	unclassified_Archaeorhizomycetes	OTU83	0	0	0	7	0	0	0	0	0	0	0	0	0	0	0	7
Eukaryota	Fungi	Basidiomycota	Agaricomycetes	Russulales	Russulaceae	Russula	Russula_peckii	OTU144	0	0	0	0	2	0	0	0	0	0	0	0	0	0	0	2
Eukaryota	Fungi	Ascomycota	Sordariomycetes	Sordariales	Lasiosphaeriaceae	Schizothecium	unclassified_Schizothecium	OTU124	0	0	0	6	0	0	0	0	0	0	0	0	0	0	0	6
Eukaryota	Fungi	Ascomycota	Eurotiomycetes	Eurotiales	Aspergillaceae	Aspergillus	Aspergillus_amstelodami	OTU157	4729	1617	36146	1564	20061	682	215	223	644	345	1	4	6	9	18	66264
Eukaryota	Fungi	Ascomycota	Sordariomycetes	Sordariales	Chaetomiaceae	Humicola	Humicola_nigrescens	OTU54	0	0	0	3	0	0	0	0	0	0	0	0	0	0	0	3
Eukaryota	Fungi	Ascomycota	Eurotiomycetes	Eurotiales	Aspergillaceae	Penicillium	unclassified_Penicillium	OTU125	0	0	0	182	1	0	0	0	0	0	0	0	0	0	0	183
Eukaryota	Fungi	Rozellomycota	unclassified_Rozellomycota	unclassified_Rozellomycota	unclassified_Rozellomycota	unclassified_Rozellomycota	Rozellomycota_sp	OTU43	0	0	0	14	0	0	0	0	0	0	0	0	0	0	0	14
Eukaryota	Fungi	Ascomycota	unclassified_Ascomycota	unclassified_Ascomycota	unclassified_Ascomycota	unclassified_Ascomycota	unclassified_Ascomycota	OTU271	0	0	0	0	0	0	0	0	0	0	0	0	2	0	0	2
Eukaryota	Fungi	Ascomycota	Sordariomycetes	Sordariales	Sordariales_fam_Incertae_sedis	Papulaspora	Papulaspora_sepedonioides	OTU89	0	0	0	21	0	0	0	0	0	0	0	0	0	0	0	21
Eukaryota	Fungi	Ascomycota	Eurotiomycetes	Eurotiales	Aspergillaceae	Aspergillus	unclassified_Aspergillus	OTU77	7	32	12	4	12	9	4	4	11	0	0	0	0	0	0	95
Eukaryota	Fungi	unclassified_Fungi	unclassified_Fungi	unclassified_Fungi	unclassified_Fungi	unclassified_Fungi	unclassified_Fungi	OTU312	0	0	0	0	69	0	0	0	0	0	0	0	18	70	56	213
Eukaryota	Fungi	Ascomycota	Eurotiomycetes	Eurotiales	Trichocomaceae	Rasamsonia	Rasamsonia_cylindrospora	OTU217	0	0	0	0	0	0	0	0	0	1	1	0	2	0	0	4
Eukaryota	Fungi	Ascomycota	Eurotiomycetes	Eurotiales	Aspergillaceae	Aspergillus	unclassified_Aspergillus	OTU281	0	0	0	0	0	0	0	0	0	0	0	3	0	1	0	4
Eukaryota	Fungi	Ascomycota	Pezizomycetes	Pezizales	Pyronemataceae	Scutellinia	Scutellinia_torrentis	OTU56	0	0	0	27	0	0	0	0	0	0	0	0	0	0	0	27
Eukaryota	Fungi	Ascomycota	Eurotiomycetes	Eurotiales	Trichocomaceae	Talaromyces	Talaromyces_purpureogenus	OTU86	0	0	0	5	0	0	0	0	0	0	0	0	0	0	0	5
Eukaryota	Fungi	Basidiomycota	Tremellomycetes	Filobasidiales	Piskurozymaceae	Solicoccozyma	Solicoccozyma_aeria	OTU18	0	0	0	2	0	0	0	0	0	0	0	0	0	0	0	2
Eukaryota	Fungi	unclassified_Fungi	unclassified_Fungi	unclassified_Fungi	unclassified_Fungi	unclassified_Fungi	unclassified_Fungi	OTU27	0	0	0	5	0	0	0	0	0	0	0	0	0	0	0	5
Eukaryota	Fungi	Ascomycota	Eurotiomycetes	Eurotiales	Aspergillaceae	Aspergillus	unclassified_Aspergillus	OTU162	95	79	319	47	49	44	12	7	26	2	0	2	0	0	4	686
Eukaryota	Fungi	Ascomycota	Dothideomycetes	Pleosporales	Phaeosphaeriaceae	unclassified_Phaeosphaeriaceae	unclassified_Phaeosphaeriaceae	OTU290	0	0	0	0	0	0	0	0	0	0	0	0	0	3	11	14
Eukaryota	Fungi	Basidiomycota	Tremellomycetes	Tremellales	Trimorphomycetaceae	Saitozyma	Saitozyma_flava	OTU299	0	0	0	1	0	0	0	0	0	0	0	0	6	4	15	26
Eukaryota	Fungi	Ascomycota	Saccharomycetes	Saccharomycetales	Saccharomycetales_fam_Incertae_sedis	Candida	Candida_quercitrusa	OTU178	0	0	0	1	0	0	0	0	0	0	0	0	0	0	0	1
Eukaryota	Fungi	Ascomycota	Eurotiomycetes	Chaetothyriales	Herpotrichiellaceae	Exophiala	Exophiala_equina	OTU72	0	0	0	20	0	0	0	0	0	0	0	0	0	0	0	20
Eukaryota	Fungi	Basidiomycota	Tremellomycetes	Tremellales	Bulleribasidiaceae	Vishniacozyma	Vishniacozyma_sp	OTU57	0	0	0	2	0	0	0	0	0	0	0	0	0	0	0	2
Eukaryota	Fungi	Ascomycota	unclassified_Ascomycota	unclassified_Ascomycota	unclassified_Ascomycota	unclassified_Ascomycota	unclassified_Ascomycota	OTU37	0	0	0	2	0	0	0	0	0	0	0	0	0	0	0	2
Eukaryota	Fungi	Mortierellomycota	Mortierellomycetes	Mortierellales	Mortierellaceae	Mortierella	Mortierella_elongata	OTU111	0	0	0	34	1	0	0	0	0	0	0	0	0	0	0	35
Eukaryota	Fungi	Ascomycota	Saccharomycetes	Saccharomycetales	Trichomonascaceae	Trichomonascus	unclassified_Trichomonascus	OTU176	0	0	0	0	0	0	0	0	1	19	0	16	5	0	0	41
Eukaryota	Fungi	Ascomycota	Sordariomycetes	Xylariales	Sporocadaceae	Pestalotiopsis	Pestalotiopsis_diploclisiae	OTU253	0	0	0	0	0	0	0	0	0	0	0	0	0	0	1	1
Eukaryota	Fungi	Ascomycota	Eurotiomycetes	Eurotiales	Aspergillaceae	Aspergillus	unclassified_Aspergillus	OTU5	0	0	0	1	0	0	106	1	3	152	19	100	62	0	0	444
Eukaryota	Fungi	Ascomycota	Dothideomycetes	Pleosporales	Phaeosphaeriaceae	unclassified_Phaeosphaeriaceae	unclassified_Phaeosphaeriaceae	OTU127	0	0	0	3	0	0	0	0	0	0	0	0	0	1	0	4
Eukaryota	Fungi	Ascomycota	Sordariomycetes	Sordariales	Chaetomiaceae	Chaetomium	Chaetomium_sp	OTU123	0	0	0	2	0	0	0	0	0	0	0	0	0	0	0	2
Eukaryota	Fungi	Ascomycota	Eurotiomycetes	Eurotiales	Aspergillaceae	Penicillium	Penicillium_citrinum	OTU14	3	5	2	3	46	0	1	3	5	0	0	0	0	1	0	69
Eukaryota	Fungi	Ascomycota	Eurotiomycetes	Eurotiales	Aspergillaceae	Aspergillus	unclassified_Aspergillus	OTU155	0	0	0	0	0	0	23	0	0	0	0	25	0	0	0	48
Eukaryota	Fungi	Mortierellomycota	Mortierellomycetes	Mortierellales	Mortierellaceae	Mortierella	Mortierella_alpina	OTU133	0	0	0	23	0	0	0	0	0	0	0	0	0	0	0	23
Eukaryota	Fungi	unclassified_Fungi	unclassified_Fungi	unclassified_Fungi	unclassified_Fungi	unclassified_Fungi	unclassified_Fungi	OTU131	0	0	0	3	0	0	0	0	0	0	0	0	0	0	0	3
Eukaryota	Fungi	Ascomycota	Eurotiomycetes	Eurotiales	Aspergillaceae	Aspergillus	Aspergillus_europaeus	OTU138	0	0	0	0	5	0	0	0	0	0	0	0	0	0	0	5
Eukaryota	Fungi	unclassified_Fungi	unclassified_Fungi	unclassified_Fungi	unclassified_Fungi	unclassified_Fungi	unclassified_Fungi	OTU39	0	0	0	3	0	0	0	0	0	0	0	0	0	0	0	3
Eukaryota	Fungi	Ascomycota	unclassified_Ascomycota	unclassified_Ascomycota	unclassified_Ascomycota	unclassified_Ascomycota	unclassified_Ascomycota	OTU45	0	0	0	2	0	0	0	0	0	0	0	0	0	0	0	2
Eukaryota	Fungi	Ascomycota	Sordariomycetes	Sordariales	Lasiosphaeriaceae	Apodus	unclassified_Apodus	OTU69	0	0	0	2	0	0	0	0	0	0	0	0	0	0	0	2
Eukaryota	Fungi	Basidiomycota	Tremellomycetes	Tremellales	Trimorphomycetaceae	Saitozyma	Saitozyma_sp	OTU44	0	0	0	15	0	0	0	0	0	0	0	0	0	0	0	15
Eukaryota	Fungi	unclassified_Fungi	unclassified_Fungi	unclassified_Fungi	unclassified_Fungi	unclassified_Fungi	unclassified_Fungi	OTU79	0	0	0	9	0	0	0	0	0	0	0	0	0	0	0	9
Eukaryota	Fungi	unclassified_Fungi	unclassified_Fungi	unclassified_Fungi	unclassified_Fungi	unclassified_Fungi	unclassified_Fungi	OTU112	0	0	0	3	0	0	0	0	0	0	0	0	0	0	0	3
Eukaryota	Fungi	Mucoromycota	Mucoromycetes	Mucorales	Lichtheimiaceae	Lichtheimia	Lichtheimia_corymbifera	OTU153	0	0	0	0	0	0	0	0	0	0	0	4	0	0	0	4
Eukaryota	Fungi	Ascomycota	Eurotiomycetes	Eurotiales	Trichocomaceae	Thermomyces	Thermomyces_lanuginosus	OTU2	0	0	0	0	0	0	18	0	3	54	54	5	120	0	0	254
Eukaryota	Fungi	Basidiomycota	Agaricomycetes	Agaricales	Hymenogastraceae	Hebeloma	unclassified_Hebeloma	OTU38	0	0	0	8	0	0	0	0	0	0	0	0	0	0	0	8
Eukaryota	Fungi	Ascomycota	Eurotiomycetes	Eurotiales	Aspergillaceae	Aspergillus	Aspergillus_fumigatus	OTU158	2	0	1	881	195	82	188	181	45	193	23	467	1169	10	2	3439
Eukaryota	Fungi	Ascomycota	Eurotiomycetes	Eurotiales	Aspergillaceae	Penicillium	Penicillium_brocae	OTU212	0	0	0	0	0	0	0	0	0	1	0	0	0	17	40	58
Eukaryota	Fungi	Ascomycota	Eurotiomycetes	Eurotiales	Trichocomaceae	Thermomyces	Thermomyces_lanuginosus	OTU191	0	0	0	0	0	0	0	0	0	0	0	0	1	0	0	1
Eukaryota	Fungi	Ascomycota	Dothideomycetes	Capnodiales	Cladosporiaceae	Cladosporium	Cladosporium_halotolerans	OTU186	0	0	0	1	0	0	0	0	0	1	0	0	0	0	0	2
Eukaryota	Fungi	Ascomycota	Dothideomycetes	Capnodiales	Teratosphaeriaceae	unclassified_Teratosphaeriaceae	unclassified_Teratosphaeriaceae	OTU319	0	0	0	0	0	0	0	0	0	0	0	0	1	0	1	2
Eukaryota	Fungi	Rozellomycota	unclassified_Rozellomycota	unclassified_Rozellomycota	unclassified_Rozellomycota	unclassified_Rozellomycota	Rozellomycota_sp	OTU102	0	0	0	18	0	0	0	0	0	0	0	0	0	0	0	18
Eukaryota	Fungi	Ascomycota	Dothideomycetes	Pleosporales	Cucurbitariaceae	Pyrenochaetopsis	Pyrenochaetopsis_sp	OTU88	0	0	0	2	0	0	0	0	0	0	0	0	0	0	0	2
Eukaryota	Fungi	Ascomycota	Sordariomycetes	unclassified_Sordariomycetes	unclassified_Sordariomycetes	unclassified_Sordariomycetes	unclassified_Sordariomycetes	OTU81	0	0	0	7	0	0	0	0	0	0	0	0	0	0	0	7
Eukaryota	Fungi	Ascomycota	Eurotiomycetes	Eurotiales	Trichocomaceae	Thermomyces	unclassified_Thermomyces	OTU1	0	0	0	0	0	0	0	0	0	5	17	0	44	0	0	66
Eukaryota	Fungi	unclassified_Fungi	unclassified_Fungi	unclassified_Fungi	unclassified_Fungi	unclassified_Fungi	unclassified_Fungi	OTU82	0	0	0	3	0	0	0	0	0	0	0	0	0	0	0	3
Eukaryota	Fungi	Ascomycota	Sordariomycetes	Microascales	Microascaceae	Cephalotrichum	unclassified_Cephalotrichum	OTU92	0	0	0	24	0	0	0	0	0	0	0	0	0	0	0	24
Eukaryota	Fungi	Ascomycota	Eurotiomycetes	Eurotiales	Thermoascaceae	Thermoascus	Thermoascus_crustaceus	OTU219	0	0	1	16	3	3	55	93	31	3	0	0	3	0	0	208
Eukaryota	Fungi	Ascomycota	Eurotiomycetes	Eurotiales	Aspergillaceae	Aspergillus	Aspergillus_penicillioides	OTU270	0	0	0	0	0	0	0	0	0	0	0	0	21190	4724	545	26459
Eukaryota	Fungi	Ascomycota	Eurotiomycetes	Eurotiales	Aspergillaceae	Penicillium	unclassified_Penicillium	OTU222	0	0	0	0	2	0	0	0	0	1	0	0	0	0	0	3
Eukaryota	Fungi	Ascomycota	Eurotiomycetes	Eurotiales	Aspergillaceae	Aspergillus	Aspergillus_sp	OTU207	0	0	0	38	2	17	40	51	19	7	0	59	15	0	0	248
Eukaryota	Fungi	Ascomycota	Saccharomycetes	Saccharomycetales	Metschnikowiaceae	Kodamaea	Kodamaea_ohmeri	OTU314	0	0	0	1	0	0	0	0	0	0	0	0	1	1	1	4
Eukaryota	Fungi	Ascomycota	Sordariomycetes	unclassified_Sordariomycetes	unclassified_Sordariomycetes	unclassified_Sordariomycetes	unclassified_Sordariomycetes	OTU62	0	0	0	12	0	0	0	0	0	0	0	0	0	0	0	12
Eukaryota	Fungi	Basidiomycota	Tremellomycetes	Trichosporonales	Trichosporonaceae	Apiotrichum	Apiotrichum_mycotoxinivorans	OTU265	0	0	0	0	0	0	0	0	0	0	0	0	50	4	0	54
Eukaryota	Fungi	Rozellomycota	unclassified_Rozellomycota	unclassified_Rozellomycota	unclassified_Rozellomycota	unclassified_Rozellomycota	Rozellomycota_sp	OTU26	0	0	0	9	0	0	0	0	0	0	0	0	0	0	0	9
Eukaryota	Fungi	Ascomycota	Eurotiomycetes	Eurotiales	Trichocomaceae	Thermomyces	unclassified_Thermomyces	OTU6	0	0	0	0	0	0	0	0	0	0	0	0	1	0	0	1
Eukaryota	Fungi	Ascomycota	Eurotiomycetes	Eurotiales	Aspergillaceae	Aspergillus	Aspergillus_gracilis	OTU196	0	0	0	1	5	0	0	0	0	0	0	0	0	0	1	7
Eukaryota	Fungi	Ascomycota	Sordariomycetes	Hypocreales	Hypocreales_fam_Incertae_sedis	Sarocladium	unclassified_Sarocladium	OTU59	0	0	0	2	0	0	0	0	0	0	0	0	0	1	0	3
Eukaryota	Fungi	Mortierellomycota	Mortierellomycetes	Mortierellales	Mortierellaceae	Mortierella	Mortierella_alpina	OTU199	0	0	0	14	0	0	0	0	0	0	0	0	0	0	0	14
Eukaryota	Fungi	unclassified_Fungi	unclassified_Fungi	unclassified_Fungi	unclassified_Fungi	unclassified_Fungi	unclassified_Fungi	OTU137	0	0	0	6	0	0	0	0	0	0	0	0	0	0	0	6
Eukaryota	Fungi	Ascomycota	Sordariomycetes	Hypocreales	Nectriaceae	Thelonectria	Thelonectria_truncata	OTU36	0	0	0	16	0	0	0	0	0	0	0	0	0	0	0	16
Eukaryota	Fungi	Ascomycota	Sordariomycetes	Sordariales	Chaetomiaceae	Trichocladium	Trichocladium_asperum	OTU113	0	0	0	20	0	0	0	0	0	0	0	0	0	0	0	20
Eukaryota	Fungi	Ascomycota	Eurotiomycetes	Eurotiales	Aspergillaceae	Penicillium	Penicillium_steckii	OTU177	0	0	0	0	0	0	0	0	0	0	0	0	2	3	8	13
Eukaryota	Fungi	Ascomycota	Dothideomycetes	Capnodiales	Mycosphaerellaceae	Pseudocercospora	unclassified_Pseudocercospora	OTU302	0	0	0	0	0	0	0	0	0	0	0	0	0	1	2	3
Eukaryota	Fungi	Ascomycota	Dothideomycetes	Capnodiales	Cladosporiaceae	Cladosporium	Cladosporium_sphaerospermum	OTU180	0	0	0	0	3	1	0	0	0	0	0	0	0	0	0	4
Eukaryota	Fungi	Ascomycota	Sordariomycetes	Microascales	Microascaceae	Microascus	Microascus_brevicaulis	OTU305	0	0	0	0	0	0	0	0	0	0	0	0	0	0	12	12
Eukaryota	Fungi	Ascomycota	Sordariomycetes	Glomerellales	Plectosphaerellaceae	Gibellulopsis	Gibellulopsis_nigrescens	OTU289	0	0	0	3	0	0	0	0	0	0	0	0	0	3	0	6
Eukaryota	Fungi	Ascomycota	Dothideomycetes	Pleosporales	Pleosporales_fam_Incertae_sedis	Dokmaia	Dokmaia_monthadangi	OTU298	0	0	0	1	0	0	0	0	0	0	0	0	0	0	2	3
Eukaryota	Fungi	Ascomycota	Eurotiomycetes	Eurotiales	Aspergillaceae	Aspergillus	unclassified_Aspergillus	OTU247	0	0	0	48	6	0	0	0	0	6	0	0	1	3	5	69
Eukaryota	Fungi	Ascomycota	Sordariomycetes	Hypocreales	Bionectriaceae	Clonostachys	Clonostachys_rogersoniana	OTU33	0	0	0	3	0	0	0	0	0	0	0	0	0	0	0	3
Eukaryota	Fungi	Basidiomycota	Tremellomycetes	Tremellales	Tremellaceae	Cryptococcus_Tremellaceae	Cryptococcus_dimennae	OTU273	0	0	0	0	0	0	0	0	0	0	0	0	3	17	36	56
Eukaryota	Fungi	Ascomycota	Sordariomycetes	unclassified_Sordariomycetes	unclassified_Sordariomycetes	unclassified_Sordariomycetes	unclassified_Sordariomycetes	OTU139	0	0	0	0	5	0	0	0	0	1	0	0	0	0	0	6
Eukaryota	Fungi	Ascomycota	Saccharomycetes	Saccharomycetales	Saccharomycetales_fam_Incertae_sedis	Candida	Candida_parapsilosis	OTU315	0	0	0	0	0	0	0	0	0	0	0	0	0	1	87	88
Eukaryota	Fungi	Ascomycota	Saccharomycetes	Saccharomycetales	Trichomonascaceae	Blastobotrys	Blastobotrys_adeninivorans	OTU142	0	0	0	0	6	0	0	0	0	0	0	0	0	0	0	6
Eukaryota	Fungi	Basidiomycota	Tremellomycetes	Tremellales	Bulleribasidiaceae	Hannaella	unclassified_Hannaella	OTU296	0	0	0	0	0	0	0	0	0	0	0	0	1	2	7	10
Eukaryota	Fungi	unclassified_Fungi	unclassified_Fungi	unclassified_Fungi	unclassified_Fungi	unclassified_Fungi	unclassified_Fungi	OTU60	0	0	0	3	0	0	0	0	0	0	0	0	0	0	0	3
Eukaryota	Fungi	unclassified_Fungi	unclassified_Fungi	unclassified_Fungi	unclassified_Fungi	unclassified_Fungi	unclassified_Fungi	OTU15	0	0	0	3	0	0	0	0	0	0	0	0	0	0	0	3
Eukaryota	Fungi	Basidiomycota	Tremellomycetes	Trichosporonales	Trichosporonaceae	Cutaneotrichosporon	Cutaneotrichosporon_cutaneum	OTU252	0	0	0	6	1	0	0	0	0	0	0	0	1	14	3	25
Eukaryota	Fungi	Ascomycota	Sordariomycetes	Coniochaetales	Coniochaetaceae	Coniochaeta	Coniochaeta_fasciculata	OTU76	0	0	0	3	0	0	0	0	0	0	0	0	0	0	0	3
Eukaryota	Fungi	Ascomycota	Sordariomycetes	Hypocreales	unclassified_Hypocreales	unclassified_Hypocreales	unclassified_Hypocreales	OTU216	0	0	0	0	0	0	0	0	0	2	0	0	3	0	7	12
Eukaryota	Fungi	Basidiomycota	Agaricomycetes	Hymenochaetales	Hymenochaetaceae	Inonotus	Inonotus_griseus	OTU141	0	0	0	0	3	0	0	0	0	0	0	0	0	0	0	3
Eukaryota	Fungi	Basidiomycota	Tremellomycetes	Tremellales	Tremellaceae	Cryptococcus_Tremellaceae	Cryptococcus_aureus	OTU179	0	0	0	5	0	0	0	0	0	0	0	0	0	2	2	9
Eukaryota	Fungi	Ascomycota	Eurotiomycetes	Onygenales	Gymnoascaceae	Gymnoascus	Gymnoascus_reessii	OTU16	0	0	0	9	0	0	0	0	0	0	0	0	0	0	0	9
Eukaryota	Fungi	Ascomycota	Dothideomycetes	Pleosporales	Teichosporaceae	unclassified_Teichosporaceae	Teichosporaceae_sp	OTU301	0	0	0	0	0	0	0	0	0	0	0	0	0	0	2	2
Eukaryota	Fungi	Ascomycota	unclassified_Ascomycota	unclassified_Ascomycota	unclassified_Ascomycota	unclassified_Ascomycota	unclassified_Ascomycota	OTU75	0	0	0	3	0	0	0	0	0	0	0	0	0	0	0	3
Eukaryota	Fungi	Ascomycota	Sordariomycetes	Hypocreales	Hypocreales_fam_Incertae_sedis	Emericellopsis	Emericellopsis_pallida	OTU121	0	0	0	2	0	0	0	0	0	0	0	0	0	0	0	2
Eukaryota	Fungi	Ascomycota	Sordariomycetes	Hypocreales	Stachybotryaceae	Stachybotrys	Stachybotrys_chlorohalonata	OTU52	0	0	0	14	0	0	0	0	0	0	0	0	0	0	0	14
Eukaryota	Fungi	Ascomycota	Dothideomycetes	Pleosporales	Didymellaceae	Didymella	Didymella_rosea	OTU256	0	0	0	1	0	0	0	0	0	0	0	0	0	2	3	6
Eukaryota	Fungi	Basidiomycota	Tremellomycetes	Tremellales	Trimorphomycetaceae	Saitozyma	Saitozyma_paraflava	OTU287	0	0	0	0	0	0	0	0	0	0	0	0	0	5	0	5
Eukaryota	Fungi	Ascomycota	Dothideomycetes	Pleosporales	Pleosporaceae	Alternaria	unclassified_Alternaria	OTU228	0	0	0	87	0	0	0	0	0	0	0	0	0	2	10	99
Eukaryota	Fungi	Ascomycota	Saccharomycetes	Saccharomycetales	Metschnikowiaceae	Kodamaea	Kodamaea_ohmeri	OTU193	0	0	0	0	0	0	0	0	0	0	0	0	0	1	0	1
Eukaryota	Fungi	unclassified_Fungi	unclassified_Fungi	unclassified_Fungi	unclassified_Fungi	unclassified_Fungi	unclassified_Fungi	OTU91	0	0	0	5	0	0	0	0	0	0	0	0	0	0	0	5
Eukaryota	Fungi	Basidiomycota	Tremellomycetes	Tremellales	Bulleribasidiaceae	Vishniacozyma	Vishniacozyma_tephrensis	OTU116	0	0	0	6	0	0	0	0	1	0	0	0	0	0	0	7
Eukaryota	Fungi	Ascomycota	Leotiomycetes	Thelebolales	Pseudeurotiaceae	Pseudeurotium	Pseudeurotium_sp	OTU73	0	0	0	12	0	0	0	0	0	0	0	0	0	0	0	12
Eukaryota	Fungi	Basidiomycota	Tremellomycetes	Filobasidiales	Filobasidiaceae	Naganishia	Naganishia_sp	OTU74	0	0	0	4	0	0	0	0	0	0	0	0	0	0	0	4
Eukaryota	Fungi	Ascomycota	Eurotiomycetes	Eurotiales	Aspergillaceae	Xeromyces	Xeromyces_bisporus	OTU276	0	0	0	0	0	0	0	0	0	0	0	0	0	1	3	4
Eukaryota	Fungi	Ascomycota	unclassified_Ascomycota	unclassified_Ascomycota	unclassified_Ascomycota	unclassified_Ascomycota	unclassified_Ascomycota	OTU50	0	0	0	10	0	0	0	0	0	0	0	0	0	0	0	10
Eukaryota	Fungi	Ascomycota	Dothideomycetes	Capnodiales	Teratosphaeriaceae	Penidiella	Penidiella_sp	OTU300	0	0	0	0	0	0	0	0	0	0	0	0	0	0	2	2
Eukaryota	Fungi	Ascomycota	Sordariomycetes	Sordariales	Chaetomiaceae	unclassified_Chaetomiaceae	unclassified_Chaetomiaceae	OTU109	0	0	0	8	0	0	0	0	0	0	0	0	0	0	0	8
Eukaryota	Fungi	Ascomycota	Sordariomycetes	Xylariales	unclassified_Xylariales	unclassified_Xylariales	unclassified_Xylariales	OTU115	0	0	0	5	0	0	0	0	0	0	0	0	0	0	0	5
Eukaryota	Fungi	Mortierellomycota	Mortierellomycetes	Mortierellales	Mortierellaceae	Mortierella	Mortierella_humilis	OTU90	0	0	0	3	0	0	0	0	0	0	0	0	0	0	0	3
Eukaryota	Fungi	Ascomycota	Dothideomycetes	Capnodiales	Dissoconiaceae	Uwebraunia	Uwebraunia_communis	OTU283	0	0	0	0	0	0	0	0	0	0	0	0	0	3	0	3
Eukaryota	Fungi	unclassified_Fungi	unclassified_Fungi	unclassified_Fungi	unclassified_Fungi	unclassified_Fungi	unclassified_Fungi	OTU132	0	0	0	3	0	0	0	0	0	0	0	0	0	0	0	3
Eukaryota	Fungi	Ascomycota	Dothideomycetes	Pleosporales	unclassified_Pleosporales	unclassified_Pleosporales	unclassified_Pleosporales	OTU100	0	0	0	3	0	0	0	0	0	0	0	0	0	0	0	3
Eukaryota	Fungi	Basidiomycota	Tremellomycetes	Tremellales	Bulleribasidiaceae	Hannaella	Hannaella_zeae	OTU49	0	0	0	2	0	0	0	0	0	0	0	0	0	0	0	2
Eukaryota	Fungi	Ascomycota	Eurotiomycetes	Eurotiales	Aspergillaceae	Aspergillus	unclassified_Aspergillus	OTU105	0	0	0	7	7	0	0	0	1	0	0	0	0	0	1	16
Eukaryota	Fungi	Ascomycota	Sordariomycetes	Xylariales	Sporocadaceae	Neopestalotiopsis	Neopestalotiopsis_protearum	OTU303	0	0	0	0	0	0	0	0	0	0	0	0	0	0	6	6
Eukaryota	Fungi	Ascomycota	Sordariomycetes	unclassified_Sordariomycetes	unclassified_Sordariomycetes	unclassified_Sordariomycetes	unclassified_Sordariomycetes	OTU120	0	0	0	6	0	0	0	0	0	0	0	0	0	0	0	6
Eukaryota	Fungi	Ascomycota	Eurotiomycetes	Eurotiales	Aspergillaceae	Penicillium	unclassified_Penicillium	OTU95	0	0	0	15	0	0	0	0	0	0	0	0	0	0	0	15
Eukaryota	Fungi	Ascomycota	Eurotiomycetes	Eurotiales	Aspergillaceae	Aspergillus	Aspergillus_sp	OTU172	0	0	0	19	2	10	13	28	3	3	0	30	4	0	0	112
Eukaryota	Fungi	Ascomycota	Dothideomycetes	Pleosporales	Phaeosphaeriaceae	Setophoma	Setophoma_sp	OTU317	0	0	0	8	0	0	0	0	0	0	0	0	8	107	381	504
Eukaryota	Fungi	Ascomycota	Sordariomycetes	Hypocreales	Clavicipitaceae	Metarhizium	Metarhizium_indigoticum	OTU63	0	0	0	13	0	0	0	0	0	0	0	0	0	0	0	13
Eukaryota	Fungi	unclassified_Fungi	unclassified_Fungi	unclassified_Fungi	unclassified_Fungi	unclassified_Fungi	unclassified_Fungi	OTU61	0	0	0	2	0	0	0	0	0	0	0	0	0	0	0	2
Eukaryota	Fungi	Ascomycota	Sordariomycetes	Sordariales	Lasiosphaeriaceae	Podospora	Podospora_bicolor	OTU135	0	0	0	6	0	0	0	0	0	0	0	0	0	0	0	6
Eukaryota	Fungi	Ascomycota	Eurotiomycetes	Chaetothyriales	unclassified_Chaetothyriales	unclassified_Chaetothyriales	unclassified_Chaetothyriales	OTU128	0	0	0	4	0	0	0	0	0	0	0	0	0	0	0	4
Eukaryota	Fungi	Ascomycota	Sordariomycetes	Microascales	Microascaceae	unclassified_Microascaceae	unclassified_Microascaceae	OTU156	0	0	0	1	0	0	0	0	0	0	0	0	0	0	0	1
Eukaryota	Fungi	unclassified_Fungi	unclassified_Fungi	unclassified_Fungi	unclassified_Fungi	unclassified_Fungi	unclassified_Fungi	OTU103	0	0	0	14	0	0	0	0	0	0	0	0	0	0	0	14
Eukaryota	Fungi	Ascomycota	Eurotiomycetes	Eurotiales	Aspergillaceae	Aspergillus	unclassified_Aspergillus	OTU309	0	0	0	0	2	0	0	0	0	0	0	0	1	1	13	17
Eukaryota	Fungi	Ascomycota	Eurotiomycetes	Eurotiales	Aspergillaceae	Aspergillus	Aspergillus_salviicola	OTU145	0	0	0	0	0	0	17	0	0	0	0	5	0	0	0	22
Eukaryota	Fungi	Ascomycota	Sordariomycetes	Hypocreales	Hypocreales_fam_Incertae_sedis	Acremonium	Acremonium_stromaticum	OTU278	0	0	0	0	0	0	0	0	0	0	0	0	1	4	0	5
Eukaryota	Fungi	Ascomycota	Eurotiomycetes	Eurotiales	Trichocomaceae	Talaromyces	unclassified_Talaromyces	OTU119	0	0	0	11	0	0	0	0	0	0	0	0	0	0	0	11
Eukaryota	Fungi	Ascomycota	Sordariomycetes	Hypocreales	Nectriaceae	Neonectria	Neonectria_candida	OTU22	0	0	0	2	0	0	0	0	0	0	0	0	0	0	0	2
Eukaryota	Fungi	Ascomycota	Eurotiomycetes	Eurotiales	Aspergillaceae	Aspergillus	unclassified_Aspergillus	OTU80	42950	45822	19664	59545	47032	71413	44797	71093	57101	2409	87	69862	687	1068	3346	536876
Eukaryota	Fungi	Ascomycota	Eurotiomycetes	Eurotiales	Aspergillaceae	Aspergillus	Aspergillus_spiculosus	OTU221	0	0	0	0	0	0	0	0	0	3	0	0	1	0	0	4
Eukaryota	Fungi	Basidiomycota	Tremellomycetes	Tremellales	Bulleraceae	Bullera	Bullera_vrieseae	OTU297	0	0	0	0	0	0	0	0	0	0	0	0	0	0	2	2
Eukaryota	Fungi	Basidiomycota	Agaricomycetes	Trechisporales	Hydnodontaceae	Trechispora	unclassified_Trechispora	OTU104	0	0	0	13	0	0	0	0	0	0	0	0	0	0	0	13
Eukaryota	Fungi	Basidiomycota	Tremellomycetes	Trichosporonales	Trichosporonaceae	Apiotrichum	Apiotrichum_wieringae	OTU101	0	0	0	3	0	0	0	0	0	0	0	0	0	0	0	3
Eukaryota	Fungi	Ascomycota	Eurotiomycetes	Eurotiales	Aspergillaceae	Penicillium	unclassified_Penicillium	OTU190	0	0	0	5	1	0	0	0	0	0	0	0	0	0	0	6
Eukaryota	Fungi	Ascomycota	Dothideomycetes	Pleosporales	Pleosporales_fam_Incertae_sedis	Crassiparies	Crassiparies_quadrisporus	OTU292	0	0	0	0	0	0	0	0	0	0	0	0	0	0	3	3
Eukaryota	Fungi	Ascomycota	unclassified_Ascomycota	unclassified_Ascomycota	unclassified_Ascomycota	unclassified_Ascomycota	unclassified_Ascomycota	OTU70	0	0	0	205	0	0	0	0	0	0	0	0	0	0	0	205
Eukaryota	Fungi	Ascomycota	Sordariomycetes	Hypocreales	Ophiocordycipitaceae	unclassified_Ophiocordycipitaceae	unclassified_Ophiocordycipitaceae	OTU134	0	0	0	2	0	0	0	0	0	0	0	0	0	0	0	2
Eukaryota	Fungi	Rozellomycota	unclassified_Rozellomycota	unclassified_Rozellomycota	unclassified_Rozellomycota	unclassified_Rozellomycota	Rozellomycota_sp	OTU51	0	0	0	64	0	0	0	0	0	0	0	0	0	0	0	64
Eukaryota	Fungi	Ascomycota	Saccharomycetes	Saccharomycetales	Saccharomycetales_fam_Incertae_sedis	Candida	Candida_tropicalis	OTU286	0	0	0	0	0	0	0	0	0	1	0	0	284	39868	36	40189
Eukaryota	Fungi	Ascomycota	Sordariomycetes	unclassified_Sordariomycetes	unclassified_Sordariomycetes	unclassified_Sordariomycetes	unclassified_Sordariomycetes	OTU224	0	0	0	2	4	0	0	0	0	0	0	0	0	1	0	7
Eukaryota	Fungi	Basidiomycota	Tremellomycetes	Trichosporonales	Trichosporonaceae	Apiotrichum	Apiotrichum_scarabaeorum	OTU93	0	0	0	2	0	0	0	0	0	0	0	0	0	0	0	2
Eukaryota	Fungi	Basidiomycota	Tremellomycetes	Tremellales	Tremellaceae	Cryptococcus_Tremellaceae	Cryptococcus_rajasthanensis	OTU288	0	0	0	0	0	0	0	0	0	0	0	0	0	3	0	3
Eukaryota	Fungi	Ascomycota	Saccharomycetes	Saccharomycetales	Saccharomycetales_fam_Incertae_sedis	Candida	Candida_orthopsilosis	OTU275	0	0	0	0	0	0	0	0	0	0	0	0	0	143	1	144
Eukaryota	Fungi	Ascomycota	Leotiomycetes	Helotiales	Hyaloscyphaceae	Cistella	Cistella_sp	OTU42	0	0	0	3	0	0	0	0	0	0	0	0	0	0	0	3
Eukaryota	Fungi	Mortierellomycota	Mortierellomycetes	Mortierellales	Mortierellaceae	Mortierella	Mortierella_elongata	OTU163	0	0	0	57	0	0	0	0	0	0	0	0	1	0	0	58
Eukaryota	Fungi	Ascomycota	Eurotiomycetes	Eurotiales	Aspergillaceae	Aspergillus	unclassified_Aspergillus	OTU159	47	64	128	19	46	34	17	6	19	3	0	1	0	0	0	384
Eukaryota	Fungi	Ascomycota	Sordariomycetes	unclassified_Sordariomycetes	unclassified_Sordariomycetes	unclassified_Sordariomycetes	unclassified_Sordariomycetes	OTU99	0	0	0	2	0	0	0	0	0	0	0	0	0	0	0	2
Eukaryota	Fungi	Ascomycota	Sordariomycetes	unclassified_Sordariomycetes	unclassified_Sordariomycetes	unclassified_Sordariomycetes	unclassified_Sordariomycetes	OTU195	0	0	0	1	0	0	0	0	0	0	0	0	0	0	0	1
Eukaryota	Fungi	Ascomycota	Eurotiomycetes	Chaetothyriales	Herpotrichiellaceae	Exophiala	Exophiala_lecanii-corni	OTU32	0	0	0	5	0	0	0	0	0	0	0	0	0	0	0	5
Eukaryota	Fungi	Ascomycota	Saccharomycetes	Saccharomycetales	Saccharomycetaceae	Issatchenkia	Issatchenkia_orientalis	OTU282	0	0	0	7	0	0	0	0	0	0	0	0	5	14	3	29
Eukaryota	Fungi	Ascomycota	Sordariomycetes	Hypocreales	Nectriaceae	unclassified_Nectriaceae	unclassified_Nectriaceae	OTU29	0	0	0	24	0	0	0	0	0	0	0	0	0	0	0	24
Eukaryota	Fungi	Ascomycota	Saccharomycetes	Saccharomycetales	Pichiaceae	Pichia	Pichia_deserticola	OTU129	0	0	0	16	0	0	0	0	0	0	0	0	0	0	0	16
Eukaryota	Fungi	Basidiomycota	Tremellomycetes	Filobasidiales	Filobasidiaceae	Filobasidium	Filobasidium_sp	OTU225	0	0	0	5	0	0	0	0	0	0	0	0	0	0	0	5
Eukaryota	Fungi	Ascomycota	Eurotiomycetes	Eurotiales	Aspergillaceae	Aspergillus	unclassified_Aspergillus	OTU194	9	1	0	56	4	11	4	6	6	0	0	19	0	0	0	116
Eukaryota	Fungi	Ascomycota	Dothideomycetes	Capnodiales	Cladosporiaceae	Cladosporium	unclassified_Cladosporium	OTU214	0	0	0	52	4	0	0	0	0	0	0	0	1	1	2	60
Eukaryota	Fungi	Ascomycota	Saccharomycetes	Saccharomycetales	Dipodascaceae	unclassified_Dipodascaceae	unclassified_Dipodascaceae	OTU250	0	0	0	2	0	0	0	0	0	21	0	0	0	0	1	24
Eukaryota	Fungi	Ascomycota	Sordariomycetes	Hypocreales	Hypocreales_fam_Incertae_sedis	Acremonium	Acremonium_persicinum	OTU126	0	0	0	16	0	0	0	0	0	0	0	0	0	0	0	16
Eukaryota	Fungi	Ascomycota	Sordariomycetes	Glomerellales	Glomerellaceae	Colletotrichum	unclassified_Colletotrichum	OTU311	0	0	0	3	0	0	0	0	0	0	0	0	0	5	2	10
Eukaryota	Fungi	Ascomycota	Eurotiomycetes	Eurotiales	Aspergillaceae	Aspergillus	unclassified_Aspergillus	OTU294	0	0	0	0	0	0	0	0	0	0	0	0	1	22	28	51
Eukaryota	Fungi	Ascomycota	Eurotiomycetes	Eurotiales	Trichocomaceae	Rasamsonia	Rasamsonia_emersonii	OTU9	0	0	3	0	2	0	640	18	24	32430	26074	844	19154	0	0	79189
Eukaryota	Fungi	Ascomycota	Eurotiomycetes	Eurotiales	Aspergillaceae	Aspergillus	Aspergillus_minisclerotigenes	OTU107	0	0	0	8	0	0	0	0	0	0	0	0	0	0	2	10
Eukaryota	Fungi	Ascomycota	Eurotiomycetes	Chaetothyriales	Trichomeriaceae	Knufia	Knufia_tsunedae	OTU24	0	0	0	47	0	0	0	0	0	0	0	0	0	0	0	47
Eukaryota	Fungi	Glomeromycota	Glomeromycetes	Diversisporales	Acaulosporaceae	unclassified_Acaulosporaceae	unclassified_Acaulosporaceae	OTU118	0	0	0	7	0	0	0	0	0	0	0	0	0	0	0	7
Eukaryota	Fungi	Mortierellomycota	Mortierellomycetes	Mortierellales	Mortierellaceae	Mortierella	Mortierella_chlamydospora	OTU21	0	0	0	4	0	0	0	0	0	0	0	0	0	0	0	4
Eukaryota	Fungi	Ascomycota	Sordariomycetes	Hypocreales	Nectriaceae	Fusicolla	Fusicolla_acetilerea	OTU58	0	0	0	78	0	0	0	0	0	0	0	0	0	0	0	78
Eukaryota	Fungi	Ascomycota	Eurotiomycetes	Eurotiales	Aspergillaceae	Penicillium	unclassified_Penicillium	OTU201	0	0	0	0	0	0	0	0	0	0	0	0	0	0	4	4
Eukaryota	Fungi	Ascomycota	Sordariomycetes	Hypocreales	Hypocreales_fam_Incertae_sedis	Acremonium	Acremonium_brachypenium	OTU310	0	0	0	0	0	0	0	0	0	0	0	0	0	0	3	3
Eukaryota	Fungi	Ascomycota	Sordariomycetes	Hypocreales	Hypocreales_fam_Incertae_sedis	Acremonium	Acremonium_curvulum	OTU68	0	0	0	3	0	0	0	0	0	0	0	0	0	0	0	3
Eukaryota	Fungi	Ascomycota	Saccharomycetes	Saccharomycetales	Saccharomycetales_fam_Incertae_sedis	Candida	Candida_metapsilosis	OTU277	0	0	0	0	0	0	0	0	0	0	0	0	444	762	4	1210
Eukaryota	Fungi	Ascomycota	Eurotiomycetes	Eurotiales	Aspergillaceae	Aspergillus	Aspergillus_penicillioides	OTU264	0	0	0	0	0	0	0	0	0	0	0	0	119	17	0	136
Eukaryota	Fungi	Ascomycota	Eurotiomycetes	Eurotiales	Trichocomaceae	unclassified_Trichocomaceae	unclassified_Trichocomaceae	OTU267	0	0	0	0	0	0	7	0	0	140	311	1	402	0	0	861
Eukaryota	Fungi	Ascomycota	Sordariomycetes	Hypocreales	Hypocreaceae	Trichoderma	unclassified_Trichoderma	OTU96	0	0	0	21	0	0	0	0	0	0	0	0	1	0	1	23
Eukaryota	Fungi	Ascomycota	Sordariomycetes	Hypocreales	Nectriaceae	Fusarium	Fusarium_nematophilum	OTU8	0	0	0	1	0	0	0	0	0	0	0	0	0	0	0	1
Eukaryota	Fungi	Ascomycota	Sordariomycetes	Hypocreales	Nectriaceae	Gibberella	Gibberella_intricans	OTU35	0	0	0	41	0	0	0	0	0	5	0	0	1	1	2	50
Eukaryota	Fungi	Ascomycota	Eurotiomycetes	Eurotiales	Aspergillaceae	Aspergillus	unclassified_Aspergillus	OTU152	0	0	0	0	0	0	15	0	4	0	0	4	0	0	0	23
Eukaryota	Fungi	Ascomycota	Eurotiomycetes	Eurotiales	Trichocomaceae	Rasamsonia	Rasamsonia_cylindrospora	OTU147	0	0	0	0	0	0	1	0	0	7	6	0	7	0	0	21
Eukaryota	Fungi	Ascomycota	unclassified_Ascomycota	unclassified_Ascomycota	unclassified_Ascomycota	unclassified_Ascomycota	unclassified_Ascomycota	OTU259	1	0	0	0	3	0	0	0	0	0	0	1	0	0	0	5
Eukaryota	Fungi	Mucoromycota	Mucoromycetes	Mucorales	Lichtheimiaceae	Lichtheimia	Lichtheimia_ornata	OTU154	0	0	0	0	0	0	0	0	0	0	0	10	0	0	0	10
Eukaryota	Fungi	Ascomycota	Eurotiomycetes	Eurotiales	Aspergillaceae	Aspergillus	Aspergillus_penicillioides	OTU269	0	0	0	0	0	0	0	0	0	0	0	0	615	77	87	779
Eukaryota	Fungi	unclassified_Fungi	unclassified_Fungi	unclassified_Fungi	unclassified_Fungi	unclassified_Fungi	unclassified_Fungi	OTU67	0	0	0	27	0	0	0	0	0	0	0	0	0	0	0	27
Eukaryota	Fungi	Ascomycota	Eurotiomycetes	Eurotiales	Aspergillaceae	Aspergillus	unclassified_Aspergillus	OTU293	12	12	7	20	29	24	10	25	24	1	0	21	0	3	18	206
Eukaryota	Fungi	Mortierellomycota	unclassified_Mortierellomycota	unclassified_Mortierellomycota	unclassified_Mortierellomycota	unclassified_Mortierellomycota	unclassified_Mortierellomycota	OTU114	0	0	0	8	0	0	0	0	0	0	0	0	0	0	0	8
Eukaryota	Fungi	Basidiomycota	Cystobasidiomycetes	Erythrobasidiales	Erythrobasidiaceae	Erythrobasidium	Erythrobasidium_sp	OTU318	0	0	0	0	0	0	0	0	0	0	0	0	0	0	2	2
Eukaryota	Fungi	Mucoromycota	Mucoromycetes	Mucorales	Lichtheimiaceae	Rhizomucor	Rhizomucor_pusillus	OTU182	0	7	0	105	436	192	10	7	28	7	0	37	9	0	0	838
Eukaryota	Fungi	Ascomycota	Eurotiomycetes	Eurotiales	Aspergillaceae	Aspergillus	Aspergillus_sp	OTU11	0	0	0	20	0	7	23	27	5	0	0	39	1	0	1	123
Eukaryota	Fungi	Ascomycota	Sordariomycetes	Sordariales	Chaetomiaceae	Chaetomium	unclassified_Chaetomium	OTU78	0	0	0	18	0	0	0	0	0	0	0	0	0	0	0	18
Eukaryota	Fungi	Basidiomycota	Wallemiomycetes	Wallemiales	Wallemiaceae	Wallemia	unclassified_Wallemia	OTU227	1	2	1	2	31	0	0	0	1	43	0	1	7	5	11	105
Eukaryota	Fungi	Ascomycota	Sordariomycetes	Xylariales	Xylariales_fam_Incertae_sedis	Fusidium	Fusidium_sp	OTU64	0	0	0	16	0	0	0	0	0	0	0	0	0	0	0	16
Eukaryota	Fungi	Ascomycota	Sordariomycetes	Hypocreales	Nectriaceae	Fusarium	Fusarium_concentricum	OTU242	0	0	0	63	0	0	0	0	0	0	0	0	1	6	1	71
Eukaryota	Fungi	Ascomycota	Saccharomycetes	Saccharomycetales	Saccharomycetales_fam_Incertae_sedis	Candida	Candida_metapsilosis	OTU272	0	0	0	0	0	0	0	0	0	0	0	0	9	39	0	48
Eukaryota	Fungi	Ascomycota	Eurotiomycetes	Eurotiales	Aspergillaceae	Aspergillus	Aspergillus_penicillioides	OTU263	1	0	0	1	74	1	0	0	0	2	3	0	41805	17198	11982	71067
Eukaryota	Fungi	Ascomycota	Dothideomycetes	Capnodiales	Mycosphaerellaceae	Cercospora	unclassified_Cercospora	OTU285	0	0	0	0	0	0	0	0	0	0	0	0	0	4	1	5
Eukaryota	Fungi	Ascomycota	Dothideomycetes	Pleosporales	Didymellaceae	Stagonosporopsis	unclassified_Stagonosporopsis	OTU30	0	0	0	5	0	0	0	0	0	0	0	0	0	0	0	5
Eukaryota	Fungi	Ascomycota	Eurotiomycetes	Eurotiales	Thermoascaceae	Thermoascus	Thermoascus_crustaceus	OTU262	0	0	0	0	0	0	3	0	0	0	0	0	0	0	0	3
Eukaryota	Fungi	Ascomycota	Eurotiomycetes	Eurotiales	Aspergillaceae	Penicillium	Penicillium_oxalicum	OTU258	0	0	0	0	0	0	0	0	0	0	0	0	1	0	3	4
Eukaryota	Fungi	Ascomycota	Eurotiomycetes	Eurotiales	Trichocomaceae	Rasamsonia	Rasamsonia_cylindrospora	OTU149	0	0	0	0	0	0	0	0	0	2	1	0	7	0	0	10
Eukaryota	Fungi	Ascomycota	Saccharomycetes	Saccharomycetales	Saccharomycetales_fam_Incertae_sedis	Diutina	Diutina_catenulata	OTU249	0	0	0	2	0	0	0	0	0	0	0	0	0	0	1	3
Eukaryota	Fungi	unclassified_Fungi	unclassified_Fungi	unclassified_Fungi	unclassified_Fungi	unclassified_Fungi	unclassified_Fungi	OTU46	0	0	0	6	0	0	0	0	0	0	0	0	0	0	0	6
Eukaryota	Fungi	Basidiomycota	Agaricomycetes	Cantharellales	Ceratobasidiaceae	unclassified_Ceratobasidiaceae	unclassified_Ceratobasidiaceae	OTU110	0	0	0	4	0	0	0	0	0	0	0	0	0	0	0	4
Eukaryota	Fungi	Ascomycota	Leotiomycetes	Helotiales	Helotiaceae	Articulospora	Articulospora_sp	OTU279	0	0	0	0	0	0	0	0	0	0	0	0	0	2	0	2
Eukaryota	Fungi	Ascomycota	Eurotiomycetes	Eurotiales	Thermoascaceae	Thermoascus	Thermoascus_aurantiacus	OTU10	0	0	0	12	0	0	0	0	0	0	0	0	0	0	0	12
Eukaryota	Fungi	Rozellomycota	Rozellomycotina_cls_Incertae_sedis	GS11	unclassified_GS11	unclassified_GS11	GS11_sp	OTU97	0	0	0	2	0	0	0	0	0	0	0	0	0	0	0	2
Eukaryota	Fungi	Ascomycota	Dothideomycetes	Capnodiales	Dissoconiaceae	Uwebraunia	Uwebraunia_dekkeri	OTU65	0	0	0	1	0	0	0	0	0	0	0	0	0	13	31	45
Eukaryota	Fungi	unclassified_Fungi	unclassified_Fungi	unclassified_Fungi	unclassified_Fungi	unclassified_Fungi	unclassified_Fungi	OTU28	0	0	0	4	0	0	0	0	0	0	0	0	0	0	0	4
Eukaryota	Fungi	Ascomycota	Eurotiomycetes	Chaetothyriales	Chaetothyriales_fam_Incertae_sedis	Strelitziana	Strelitziana_malaysiana	OTU280	0	0	0	0	0	0	0	0	0	0	0	0	0	2	0	2
Eukaryota	Fungi	Ascomycota	Eurotiomycetes	Eurotiales	Trichocomaceae	Talaromyces	Talaromyces_rugulosus	OTU94	0	0	0	3	0	0	0	0	0	0	0	0	0	0	0	3
Eukaryota	Fungi	unclassified_Fungi	unclassified_Fungi	unclassified_Fungi	unclassified_Fungi	unclassified_Fungi	unclassified_Fungi	OTU41	0	0	0	4	0	0	0	0	0	0	0	0	0	0	0	4
Eukaryota	Fungi	Ascomycota	Sordariomycetes	Hypocreales	Nectriaceae	Fusicolla	unclassified_Fusicolla	OTU19	0	0	0	7	0	0	0	0	0	0	0	0	0	0	0	7
Eukaryota	Fungi	Ascomycota	Sordariomycetes	Hypocreales	Hypocreales_fam_Incertae_sedis	Acremonium	Acremonium_fusidioides	OTU136	0	0	0	4	0	0	0	0	0	0	0	0	0	0	0	4
Eukaryota	Fungi	Ascomycota	Dothideomycetes	Pleosporales	Cucurbitariaceae	Pyrenochaeta	Pyrenochaeta_nobilis	OTU98	0	0	0	12	0	0	0	0	0	0	0	0	0	0	0	12
Eukaryota	Fungi	Basidiomycota	Agaricomycetes	Cantharellales	Ceratobasidiaceae	unclassified_Ceratobasidiaceae	Ceratobasidiaceae_sp	OTU40	0	0	0	8	0	0	0	0	0	0	0	0	0	0	0	8
Eukaryota	Fungi	Basidiomycota	Tremellomycetes	Trichosporonales	Trichosporonaceae	Cutaneotrichosporon	Cutaneotrichosporon_curvatus	OTU233	0	0	0	2	0	0	0	0	0	0	0	0	0	1	0	3
Eukaryota	Fungi	Ascomycota	Eurotiomycetes	Eurotiales	Trichocomaceae	Sagenomella	Sagenomella_griseoviridis	OTU143	0	0	0	0	11	0	0	0	0	0	0	0	0	0	0	11
Eukaryota	Fungi	Ascomycota	Saccharomycetes	Saccharomycetales	Saccharomycetales_fam_Incertae_sedis	unclassified_Saccharomycetales_fam_Incertae_sedis	unclassified_Saccharomycetales_fam_Incertae_sedis	OTU25	0	0	0	4	0	0	0	0	0	0	0	0	0	0	0	4
Eukaryota	Fungi	Ascomycota	Eurotiomycetes	Eurotiales	Aspergillaceae	Aspergillus	Aspergillus_penicillioides	OTU266	0	0	0	0	0	0	0	0	0	0	0	0	276	38	9	323
Eukaryota	Fungi	Ascomycota	Dothideomycetes	Pleosporales	Didymellaceae	unclassified_Didymellaceae	unclassified_Didymellaceae	OTU316	0	0	0	0	0	0	0	0	0	0	0	0	0	4	3	7
Eukaryota	Fungi	Ascomycota	Eurotiomycetes	Eurotiales	Aspergillaceae	Penicillium	Penicillium_capsulatum	OTU150	2	1	0	0	0	0	11	13	13	2	0	0	0	0	0	42
Eukaryota	Fungi	unclassified_Fungi	unclassified_Fungi	unclassified_Fungi	unclassified_Fungi	unclassified_Fungi	unclassified_Fungi	OTU48	0	0	0	5	0	0	0	0	0	0	0	0	0	0	0	5
Eukaryota	Fungi	unclassified_Fungi	unclassified_Fungi	unclassified_Fungi	unclassified_Fungi	unclassified_Fungi	unclassified_Fungi	OTU34	0	0	0	4	0	0	0	0	0	0	0	0	0	0	0	4
Eukaryota	Fungi	Ascomycota	Dothideomycetes	Dothideomycetes_ord_Incertae_sedis	Eremomycetaceae	Arthrographis	Arthrographis_kalrae	OTU146	0	0	0	0	0	0	0	0	0	2	0	0	0	0	0	2
Eukaryota	Fungi	Ascomycota	Sordariomycetes	Hypocreales	Nectriaceae	Neocosmospora	Neocosmospora_rubicola	OTU185	0	0	0	7	0	0	0	0	0	0	0	0	0	0	1	8
Eukaryota	Fungi	Ascomycota	Saccharomycetes	Saccharomycetales	Debaryomycetaceae	Debaryomyces	unclassified_Debaryomyces	OTU304	0	0	0	0	3	0	0	0	0	2	0	1	71	2194	28308	30579
Eukaryota	Fungi	Ascomycota	Dothideomycetes	Capnodiales	Mycosphaerellaceae	Acrodontium	Acrodontium_crateriforme	OTU308	0	0	0	0	0	0	0	0	0	0	0	0	0	2	2	4
